# Supplementary material for: School closures during the 2009 influenza pandemic: national and local experiences
Source: BMC Infect Dis. 2014 Apr 16;14:207. doi: 10.1186/1471-2334-14-207 (PMC4021091; doi:10.1186/1471-2334-14-207)
Supplement: Additional file 1 — Data collection form. [file 1471-2334-14-207-S1.xlsx]

## Sheet: Template
FOR SEASONAL INFLUENZA, IN PRE-PANDEMIC PLANS AND FOR PUBLIC HEALTH CRISES
1) School closure, class or grade suspension for seasonal influenza and in pre-pandemic plans:
FOR SEASONAL INFLUENZA:	1.1) Is it recommended to close schools, suspend grades or classes during seasonal flu outbreaks?
	1.2) If it is recommended to implement close for seasonal influenza,
	1.2.1) When was it first recommended?
	1.2.2) Describe the recommendation (including criteria for closure, recommended duration of closure, recommendation on other school-based interventions – exact wording of recommendation would be good)
	1.3) Extend of closure during seasonal flu outbreaks:
	1.3.1) Average (min-max) number of schools that close during seasonal flu outbreaks (define time period, e.g. between 2000 and 2010)
	1.3.2) Average (min-max) number of schools where classes close during seasonal flu outbreaks (define time period, e.g. between 2000 and 2010)
	1.3.3) Average (min-max) number of schools where grades close during seasonal flu outbreaks (define time period, e.g. between 2000 and 2010)
IN PRE-PANDEMIC PLANS:	1.4) In pre-pandemic plans (i.e. prior to April 2009), what was the recommendation regarding closures during influenza pandemics?
DURING PUBLIC HEALTH CRISES	1.5) Is it possible or conceivable to make policy decisions on closing or suspending all schools n your country / locality for health reasons?
	1.5.1) If yes at what level would the decision be made? National – regional – local – individual school.
	1.5.2) If not what are the limiting factors: e.g. no legal mechanism, school systems too complex (public, private-independent, religious schools, policy considered too damaging or unworkable)
DURING THE 2009 H1N1 PANDEMIC INFLUENZA
2) Recommendations on school closure, class or grade suspension during the 2009 H1N1 pandemic:
	2.1) Process to make recommendations:
	2.1.1) Who was in charge of making the recommendations? (e.g. Department of Health? Department of Education? CDC? Other?)
	2.1.2) Did the process to make recommendations change over time? How and when?
	2.2) Was it recommended to close schools, suspend grades or classes at one stage of the pandemic?
	2.3) If different recommendations were made at different times, for each time period, give:	Time period 1	Time period 2	Etc
	2.3.1) Time period during which recommendation apply:
	2.3.2) On which basis was the recommendation made?
	2.3.3) What was the objective?
	2.3.4) Description of recommendation (including criteria for closure, recommended duration of closure, recommendation on other school-based interventions – exact wording of recommendation would be good)
	2.3.5) How was the recommendation perceived by: those in charge of making the final decision? Parents? Media?
3) Decision making on closures
	3.1) Who was in charge of making the final decision of closure?
	3.1.1) National / local authorities?
	3.1.2) School authorities? Health officials? Other?
	3.2) What kind of data was available to make a decision?
	3.2.1) Surveillance data: Monitoring of absenteeism in schools? ILI visits in schools? Other?
	3.2.2) Scientific expertise: What kind of access to scientific data/expertise did decision makers have?
	3.2.3) Which other sources were considered to reach a decision?
	3.2.4) Was there communication between those in charge of making the recommendations and those in charge of implementing them? How did it work?
4) Extend of closures during 2009 pandemic		During spring wave (if any)	During autumn wave
	4.1) School closures
	4.1.1) Number of schools that were closed
	4.1.2) Average (min, max) duration of closure
	4.2) Closure of classes
	4.2.1) Number of schools where classes closed
	4.2.2) Average (min, max) duration of class closure
	4.3) Closure of grades
	4.3.1) Number of schools where grades closed
	4.3.2) Average (min, max) duration of grade closure
5) Demographics:
	5.1) Number of inhabitants:
	5.2) Number (%) of inhabitants in age group:
	0,4
	5,12
	13,18
	19,59
	60+
	5.3) Number of schools:
	5.4) Proportion of "school aged" children in schools? (define age group)
